# Supplementary material for: High Expression of Casein Kinase 2 Alpha Is Responsible for Enhanced Phosphorylation of DNA Mismatch Repair Protein MLH1 and Increased Tumor Mutation Rates in Colorectal Cancer
Source: Cancers (Basel). 2022 Mar 18;14(6):1553. doi: 10.3390/cancers14061553 (PMC8946085; doi:10.3390/cancers14061553)
Supplement: Supplementary file 1 [file cancers-14-01553-s001.zip]

Archive with 2 entries (2 files):
- Figures S3-6_Western blots corresponding to Figure 4A-D.pdf
- supplementary.pdf
